# Supplementary material for: Modelling the Repair of Carbon-Centered Protein Radicals by Phenolic Antioxidants
Source: Antioxidants (Basel). 2024 Nov 8;13(11):1368. doi: 10.3390/antiox13111368 (PMC11591136; doi:10.3390/antiox13111368)
Supplement: Supplementary file 1 [file antioxidants-13-01368-s001.zip]

Archive with 1 entries (1 files):
- antioxidants-3282764-supplementary.pdf
